# Supplementary material for: Nuclear Compartmentalization Contributes to Stage-Specific Gene Expression Control in Trypanosoma cruzi
Source: Front Cell Dev Biol. 2017 Feb 13;5:8. doi: 10.3389/fcell.2017.00008 (PMC5303743; doi:10.3389/fcell.2017.00008)
Supplement: Supplementary file 4 [file Table4.XLSX]

## Sheet: Sheet1
Differentially distributed transcripts
CET	NET
TcCLB.507677.39	TcCLB.506925.60
TcCLB.507603.270	TcCLB.419417.19
TcCLB.473111.10	TcCLB.508771.55
TcCLB.510877.55	TcCLB.506367.50
TcCLB.511067.20	TcCLB.509871.70
TcCLB.506655.20	TcCLB.503895.10
TcCLB.506777.20	TcCLB.511395.70
TcCLB.503899.110	TcCLB.506973.20
TcCLB.506563.180	TcCLB.506715.20
TcCLB.511179.160	TcCLB.506457.149
TcCLB.506937.30	TcCLB.506289.140
TcCLB.511001.240	TcCLB.506223.30
TcCLB.509007.50	TcCLB.506181.120
TcCLB.511369.15	TcCLB.507711.235
TcCLB.509197.50	TcCLB.504049.20
TcCLB.507105.40	TcCLB.508207.50
TcCLB.510879.220	TcCLB.507839.40
TcCLB.507993.30	TcCLB.510533.190
TcCLB.506529.516	TcCLB.507905.39
TcCLB.506931.4	TcCLB.507809.170
TcCLB.508137.20	TcCLB.509153.40
TcCLB.510431.90	TcCLB.506777.10
TcCLB.503881.39	TcCLB.511215.70
TcCLB.510769.90	TcCLB.509349.20
TcCLB.508975.4	TcCLB.503685.20
TcCLB.511145.46	TcCLB.505943.50
TcCLB.503909.68	TcCLB.509393.50
TcCLB.442297.10	TcCLB.510075.30
TcCLB.507521.44	TcCLB.503907.10
TcCLB.510429.40	TcCLB.503651.4
TcCLB.511437.30	TcCLB.511685.40
TcCLB.503425.20	TcCLB.507091.150
TcCLB.506943.114	TcCLB.509809.39
TcCLB.510743.30	TcCLB.506465.5
TcCLB.447255.10	TcCLB.504213.90
TcCLB.504929.5	TcCLB.510533.60
TcCLB.505025.40	TcCLB.504117.9
TcCLB.506773.160	TcCLB.509445.20
TcCLB.506755.250	TcCLB.511421.10
TcCLB.508389.90	TcCLB.503579.10
TcCLB.510101.420	TcCLB.508317.20
TcCLB.506519.70	TcCLB.507603.240
TcCLB.507927.90	TcCLB.510175.125
TcCLB.510855.10	TcCLB.508973.20
TcCLB.510029.50	TcCLB.507841.14
TcCLB.507105.50	TcCLB.507603.120
TcCLB.504421.19	TcCLB.509139.20
TcCLB.511145.20	TcCLB.510535.40
TcCLB.506205.20	TcCLB.504033.110
TcCLB.504167.14	TcCLB.511537.24
TcCLB.506287.140	TcCLB.507641.220
TcCLB.510181.20	TcCLB.503915.9
TcCLB.506863.30	TcCLB.510769.70
TcCLB.507611.280	TcCLB.503749.10
TcCLB.508163.330	TcCLB.511715.40
TcCLB.510523.20	TcCLB.507683.10
TcCLB.509233.170	TcCLB.510101.160
TcCLB.503527.29	TcCLB.507389.30
TcCLB.511353.60	TcCLB.503479.70
TcCLB.511123.20	TcCLB.507559.40
TcCLB.509233.150	TcCLB.511529.170
TcCLB.511419.4	TcCLB.509153.139
TcCLB.506925.120	TcCLB.506963.40
TcCLB.511407.70	TcCLB.506755.60
TcCLB.509165.40	TcCLB.508647.170
TcCLB.508389.10	TcCLB.506859.150
TcCLB.511685.20	TcCLB.510345.20
TcCLB.503779.20	TcCLB.510769.80
TcCLB.506797.120	TcCLB.508181.90
TcCLB.511911.94	TcCLB.504625.40
TcCLB.507165.20	TcCLB.506829.50
TcCLB.510535.64	TcCLB.504099.50
TcCLB.509147.50	TcCLB.507099.70
TcCLB.506563.110	TcCLB.507527.35
TcCLB.506213.80	TcCLB.503981.80
TcCLB.510939.20	TcCLB.510989.20
TcCLB.509205.60	TcCLB.511445.160
TcCLB.511545.80	TcCLB.506531.9
TcCLB.507993.380	TcCLB.504041.4
TcCLB.510073.70	TcCLB.511201.19
TcCLB.508647.110	TcCLB.506529.100
TcCLB.504005.54	TcCLB.507547.50
TcCLB.506287.209	TcCLB.510747.80
TcCLB.432027.9	TcCLB.503487.20
TcCLB.503899.119	TcCLB.509157.230
TcCLB.508041.10	TcCLB.425311.9
TcCLB.508539.20	TcCLB.506647.20
TcCLB.508277.300	TcCLB.506779.180
TcCLB.506563.79	TcCLB.509537.80
TcCLB.506567.77	TcCLB.511211.10
TcCLB.507809.60	TcCLB.507039.30
TcCLB.477983.10	TcCLB.506961.90
TcCLB.510341.10	TcCLB.510513.30
TcCLB.506495.9	TcCLB.506529.600
TcCLB.506533.106	TcCLB.507527.20
TcCLB.510349.60	TcCLB.504277.30
TcCLB.508549.20	TcCLB.510759.10
TcCLB.506227.40	TcCLB.507093.130
TcCLB.506181.59	TcCLB.503697.30
TcCLB.506953.30	TcCLB.511423.170
TcCLB.506529.50	TcCLB.511533.10
TcCLB.509965.134	TcCLB.510613.30
TcCLB.509167.140	TcCLB.511211.230
TcCLB.509011.90	TcCLB.507669.120
TcCLB.506773.90	TcCLB.507603.160
TcCLB.506529.40	TcCLB.511211.220
TcCLB.506945.200	TcCLB.510719.50
TcCLB.503835.30	TcCLB.508103.30
TcCLB.508207.70	TcCLB.506265.190
TcCLB.510103.24	TcCLB.509203.60
TcCLB.508781.120	TcCLB.506457.70
TcCLB.510863.30	TcCLB.507041.90
TcCLB.508093.39	TcCLB.506777.100
TcCLB.511425.19	TcCLB.503493.20
TcCLB.506167.40	TcCLB.506737.140
TcCLB.508241.20	TcCLB.506289.74
TcCLB.509231.39	TcCLB.503755.30
TcCLB.511867.140	TcCLB.508949.40
TcCLB.504017.10	TcCLB.508515.40
TcCLB.506979.10	TcCLB.511189.90
TcCLB.508839.60	TcCLB.506287.130
TcCLB.503611.20	TcCLB.511801.40
TcCLB.507811.114	TcCLB.505843.30
TcCLB.511711.100	TcCLB.511751.110
TcCLB.503433.30	TcCLB.505365.80
TcCLB.510609.70	TcCLB.507641.40
TcCLB.504163.100	TcCLB.506563.190
TcCLB.506699.40	TcCLB.510863.9
TcCLB.511173.430	TcCLB.509769.70
TcCLB.506931.10	TcCLB.511337.30
TcCLB.511135.20	TcCLB.509135.9
TcCLB.506979.50	TcCLB.508179.30
TcCLB.507521.110	TcCLB.511417.120
TcCLB.507101.10	TcCLB.408573.9
TcCLB.506405.149	TcCLB.511127.369
TcCLB.506945.210	TcCLB.508377.9
TcCLB.503575.40	TcCLB.506227.190
TcCLB.511577.170	TcCLB.510023.30
TcCLB.506949.50	TcCLB.505983.40
TcCLB.511055.40	TcCLB.509157.40
TcCLB.505943.79	TcCLB.506227.250
TcCLB.507389.20	TcCLB.510029.10
TcCLB.509067.40	TcCLB.508387.110
TcCLB.511751.90	TcCLB.511585.30
TcCLB.511739.10	TcCLB.509265.50
TcCLB.510101.240	TcCLB.509247.10
TcCLB.510515.40	TcCLB.506847.50
TcCLB.509979.281	TcCLB.510213.39
TcCLB.508277.40	TcCLB.511421.30
TcCLB.504017.40	TcCLB.511593.51
TcCLB.507467.20	TcCLB.508805.30
TcCLB.503457.10	TcCLB.511871.130
TcCLB.506677.10	TcCLB.510123.30
TcCLB.510719.100	TcCLB.508207.194
TcCLB.408437.20	TcCLB.510491.50
TcCLB.507837.20	TcCLB.507841.30
TcCLB.506925.300	TcCLB.510855.4
TcCLB.510091.110	TcCLB.506179.59
TcCLB.506941.40	TcCLB.503601.10
TcCLB.507669.160	TcCLB.506683.240
TcCLB.510089.130	TcCLB.510005.20
TcCLB.505843.24	TcCLB.511589.209
TcCLB.506649.80	TcCLB.509819.10
TcCLB.511071.190	TcCLB.511127.50
TcCLB.508265.10	TcCLB.511625.130
TcCLB.508137.30	TcCLB.511395.50
TcCLB.506943.69	TcCLB.507211.30
TcCLB.509979.14	TcCLB.511365.4
TcCLB.503527.10	TcCLB.506517.149
TcCLB.503579.80	TcCLB.506925.270
TcCLB.511357.9	TcCLB.511215.110
TcCLB.510089.210	TcCLB.510955.60
TcCLB.506341.10	TcCLB.508569.130
TcCLB.510911.10	TcCLB.506527.4
TcCLB.484299.10	TcCLB.506179.20
TcCLB.508133.19	TcCLB.434259.10
TcCLB.510101.30	TcCLB.506757.50
TcCLB.511325.40	TcCLB.503755.60
TcCLB.508135.10	TcCLB.504149.190
TcCLB.506755.260	TcCLB.506413.89
TcCLB.511529.210	TcCLB.484311.10
TcCLB.504033.80	TcCLB.498829.10
TcCLB.504153.110	TcCLB.509151.120
TcCLB.508675.29	TcCLB.511211.40
TcCLB.510761.14	TcCLB.507939.14
TcCLB.503959.78	TcCLB.510857.30
TcCLB.508805.80	TcCLB.504425.50
TcCLB.509831.50	TcCLB.506801.70
TcCLB.509833.10	TcCLB.507669.50
TcCLB.507873.34	TcCLB.506765.43
TcCLB.509171.80	TcCLB.504147.260
TcCLB.507389.60	TcCLB.506891.20
TcCLB.506885.30	TcCLB.503885.50
TcCLB.503989.10	TcCLB.506949.20
TcCLB.508567.30	TcCLB.510877.20
TcCLB.508955.10	TcCLB.508837.100
TcCLB.509769.60	TcCLB.506203.90
TcCLB.504203.40	TcCLB.509951.10
TcCLB.504111.20	TcCLB.508839.30
TcCLB.507873.30	TcCLB.510297.40
TcCLB.508719.40	TcCLB.510593.10
TcCLB.508727.50	TcCLB.511441.20
TcCLB.506861.30	TcCLB.507641.30
TcCLB.508923.10	TcCLB.505807.209
TcCLB.510717.40	TcCLB.511747.30
TcCLB.507673.20	TcCLB.511751.250
TcCLB.506401.304	TcCLB.510181.130
TcCLB.511421.170	TcCLB.511189.10
TcCLB.508811.40	TcCLB.509151.90
TcCLB.509805.230	TcCLB.511735.40
TcCLB.510243.40	TcCLB.507011.240
TcCLB.511539.18	TcCLB.503949.40
TcCLB.506265.150	TcCLB.509267.10
TcCLB.504179.20	TcCLB.509153.50
TcCLB.510285.74	TcCLB.511529.220
TcCLB.511867.40	TcCLB.510091.7
TcCLB.503527.4	TcCLB.511121.11
TcCLB.510755.129	TcCLB.509127.59
TcCLB.503799.4	TcCLB.511753.110
TcCLB.411427.30	TcCLB.466823.10
TcCLB.506513.190	TcCLB.508163.120
TcCLB.506181.50	TcCLB.511621.210
TcCLB.507107.40	TcCLB.508841.10
TcCLB.510427.10	TcCLB.510025.180
TcCLB.511211.70	TcCLB.508989.60
TcCLB.508183.10	TcCLB.510857.50
TcCLB.510173.130	TcCLB.507795.80
TcCLB.511571.20	TcCLB.507041.50
TcCLB.511573.40	TcCLB.504883.70
TcCLB.509965.190	TcCLB.503885.80
TcCLB.508183.20	TcCLB.506743.220
TcCLB.504163.50	TcCLB.511199.20
TcCLB.506525.104	TcCLB.509735.30
TcCLB.407477.40	TcCLB.503643.39
TcCLB.503449.10	TcCLB.510603.20
TcCLB.509825.40	TcCLB.507257.180
TcCLB.511065.36	TcCLB.511619.5
TcCLB.506493.100	TcCLB.507677.160
TcCLB.503779.70	TcCLB.506661.50
TcCLB.509455.80	TcCLB.503885.20
TcCLB.511071.171	TcCLB.508317.129
TcCLB.511685.50	TcCLB.506227.120
TcCLB.504149.124	TcCLB.506251.40
TcCLB.505989.110	TcCLB.506025.70
TcCLB.510761.18	TcCLB.504159.10
TcCLB.508207.110	TcCLB.509763.20
TcCLB.504035.70	TcCLB.510021.180
TcCLB.507639.10	TcCLB.511423.50
TcCLB.504103.10	TcCLB.509669.110
TcCLB.506811.120	TcCLB.507711.220
TcCLB.503779.40	TcCLB.507009.80
TcCLB.504181.10	TcCLB.506203.10
TcCLB.507483.20	TcCLB.404975.30
TcCLB.511627.110	TcCLB.506529.620
TcCLB.503893.70	TcCLB.507485.50
TcCLB.508955.20	TcCLB.510073.40
TcCLB.509767.230	TcCLB.506625.130
TcCLB.509551.70	TcCLB.509443.60
TcCLB.504033.130	TcCLB.511369.5
TcCLB.504163.110	TcCLB.507925.10
TcCLB.506885.410	TcCLB.511047.70
TcCLB.506221.110	TcCLB.506625.160
TcCLB.506885.340	TcCLB.504203.29
TcCLB.507639.30	TcCLB.508569.100
TcCLB.506695.20	TcCLB.508921.40
TcCLB.507625.99	TcCLB.507941.10
TcCLB.507809.39	TcCLB.508831.150
TcCLB.504165.20	TcCLB.506127.120
TcCLB.511039.6	TcCLB.506483.60
TcCLB.503873.10	TcCLB.508995.10
TcCLB.506563.220	TcCLB.509233.220
TcCLB.510259.30	TcCLB.507277.30
TcCLB.504057.178	TcCLB.507089.220
TcCLB.511217.180	TcCLB.510105.130
TcCLB.510999.39	TcCLB.510323.120
TcCLB.510609.34	TcCLB.506637.20
TcCLB.506753.40	TcCLB.506673.50
TcCLB.506529.324	TcCLB.511401.80
TcCLB.503599.60	TcCLB.504867.110
TcCLB.509979.90	TcCLB.508563.20
TcCLB.509393.30	TcCLB.507011.120
TcCLB.503689.4	TcCLB.510015.10
TcCLB.510877.160	TcCLB.510535.10
TcCLB.506811.90	TcCLB.510307.180
TcCLB.510603.80	TcCLB.503479.20
TcCLB.506657.79	TcCLB.508081.110
TcCLB.506869.40	TcCLB.507925.30
TcCLB.505843.10	TcCLB.511107.20
TcCLB.508717.30	TcCLB.511443.10
TcCLB.511733.100	TcCLB.507559.30
TcCLB.507625.186	TcCLB.503671.20
TcCLB.507143.20	TcCLB.506859.110
TcCLB.503531.40	TcCLB.510493.4
TcCLB.511417.94	TcCLB.511689.10
TcCLB.508989.9	TcCLB.504101.50
TcCLB.506885.180	TcCLB.507875.110
TcCLB.503697.40	TcCLB.506859.230
TcCLB.506943.90	TcCLB.510275.272
TcCLB.511621.100	TcCLB.506181.20
TcCLB.505843.20	TcCLB.503855.20
TcCLB.508041.30	TcCLB.509267.70
TcCLB.508949.20	TcCLB.506259.30
TcCLB.507677.70	TcCLB.510743.50
TcCLB.507837.50	TcCLB.507677.4
TcCLB.506399.80	TcCLB.508647.260
TcCLB.509807.11	TcCLB.507993.350
TcCLB.509141.40	TcCLB.507041.76
TcCLB.486465.9	TcCLB.506567.140
TcCLB.509279.10	TcCLB.506967.70
TcCLB.510879.150	TcCLB.506455.30
TcCLB.507929.20	TcCLB.510955.50
TcCLB.505931.40	TcCLB.503897.100
TcCLB.506401.120	TcCLB.509073.100
TcCLB.506925.210	TcCLB.511545.100
TcCLB.507099.110	TcCLB.511043.45
TcCLB.509965.330	TcCLB.506973.140
TcCLB.504005.6	TcCLB.506221.129
TcCLB.430605.40	TcCLB.510773.70
TcCLB.510029.70	TcCLB.504427.230
TcCLB.510737.79	TcCLB.509965.240
TcCLB.509499.29	TcCLB.510565.50
TcCLB.504163.30	TcCLB.511407.80
TcCLB.510751.4	TcCLB.510351.140
TcCLB.424195.9	TcCLB.504427.10
TcCLB.503833.50	TcCLB.510141.20
TcCLB.506567.90	TcCLB.506529.160
TcCLB.508089.71	TcCLB.507105.120
TcCLB.510293.50	TcCLB.508609.20
TcCLB.506529.430	TcCLB.511751.163
TcCLB.511911.90	TcCLB.511733.30
TcCLB.511531.50	TcCLB.507817.70
TcCLB.510409.39	TcCLB.507529.40
TcCLB.511145.50	TcCLB.510105.120
TcCLB.510755.50	TcCLB.510767.30
TcCLB.504089.70	TcCLB.504431.40
TcCLB.508943.30	TcCLB.511609.10
TcCLB.511407.10	TcCLB.506605.100
TcCLB.506857.100	TcCLB.504133.15
TcCLB.510101.430	TcCLB.511529.50
TcCLB.503653.60	TcCLB.510603.119
TcCLB.510743.70	TcCLB.506579.50
TcCLB.507083.40	TcCLB.511745.50
TcCLB.503683.11	TcCLB.507091.4
TcCLB.511325.50	TcCLB.508047.60
TcCLB.506213.50	TcCLB.506563.4
TcCLB.510349.20	TcCLB.509007.20
TcCLB.511115.30	TcCLB.511041.30
TcCLB.509967.140	TcCLB.503595.19
TcCLB.507083.70	TcCLB.510599.40
TcCLB.507625.120	TcCLB.506493.20
TcCLB.503801.30	TcCLB.508783.10
TcCLB.507639.90	TcCLB.506529.669
TcCLB.511707.20	TcCLB.506345.90
TcCLB.507093.250	TcCLB.510755.40
TcCLB.508277.120	TcCLB.410961.10
TcCLB.506753.110	TcCLB.510877.40
TcCLB.506289.30	TcCLB.504017.70
TcCLB.503893.40	TcCLB.509595.70
TcCLB.506289.9	TcCLB.510431.290
TcCLB.510743.120	TcCLB.507477.20
TcCLB.508777.70	TcCLB.506605.220
TcCLB.508719.50	TcCLB.419703.10
TcCLB.507817.9	TcCLB.503579.40
TcCLB.506729.50	TcCLB.508557.20
TcCLB.508357.23	TcCLB.507559.20
TcCLB.507993.250	TcCLB.509817.40
TcCLB.510145.20	TcCLB.508681.31
TcCLB.507093.100	TcCLB.511733.120
TcCLB.503419.30	TcCLB.509011.80
TcCLB.508569.10	TcCLB.503749.30
TcCLB.510285.60	TcCLB.510517.80
TcCLB.506739.99	TcCLB.507089.30
TcCLB.503959.60	TcCLB.508381.20
TcCLB.506947.10	TcCLB.506739.209
TcCLB.510759.120	TcCLB.510911.45
TcCLB.510283.160	TcCLB.507809.70
TcCLB.506933.107	TcCLB.511129.80
TcCLB.509599.170	TcCLB.511753.150
TcCLB.507625.130	TcCLB.506743.130
TcCLB.510351.150	TcCLB.506885.210
TcCLB.507939.70	TcCLB.511589.260
TcCLB.503453.30	TcCLB.506409.110
TcCLB.510743.130	TcCLB.506625.140
TcCLB.508169.129	TcCLB.508143.80
TcCLB.503897.70	TcCLB.506375.60
TcCLB.510101.90	TcCLB.510717.20
TcCLB.509965.210	TcCLB.511189.50
TcCLB.506265.50	TcCLB.509885.20
TcCLB.510763.50	TcCLB.508325.20
TcCLB.510879.80	TcCLB.469785.5
TcCLB.511421.90	TcCLB.510253.29
TcCLB.510295.59	TcCLB.504159.100
TcCLB.510101.320	TcCLB.503957.25
TcCLB.506529.300	TcCLB.507923.30
TcCLB.511585.100	TcCLB.507641.290
TcCLB.507625.150	TcCLB.506401.170
TcCLB.504427.20	TcCLB.503801.60
TcCLB.510857.4	TcCLB.509965.70
TcCLB.506773.104	TcCLB.445281.9
TcCLB.506127.170	TcCLB.506531.60
TcCLB.504163.60	TcCLB.507737.10
TcCLB.511715.10	TcCLB.503955.40
TcCLB.506503.50	TcCLB.508239.40
TcCLB.507091.10	TcCLB.404711.10
TcCLB.509245.29	TcCLB.508209.100
TcCLB.506775.30	TcCLB.503981.90
TcCLB.511145.10	TcCLB.510381.50
TcCLB.506971.20	TcCLB.507465.10
TcCLB.506673.30	TcCLB.503867.5
TcCLB.511627.130	TcCLB.504227.10
TcCLB.506375.80	TcCLB.511599.90
TcCLB.510351.90	TcCLB.508375.70
TcCLB.503487.70	TcCLB.508727.30
TcCLB.507711.40	TcCLB.511361.4
TcCLB.509591.10	TcCLB.507953.130
TcCLB.506553.10	TcCLB.508787.14
TcCLB.503813.30	TcCLB.505807.160
TcCLB.437545.10	TcCLB.508123.10
TcCLB.507817.18	TcCLB.438059.10
TcCLB.511625.50	TcCLB.511711.60
TcCLB.509499.38	TcCLB.511911.81
TcCLB.511139.20	TcCLB.506749.10
TcCLB.506885.40	TcCLB.510769.30
TcCLB.508041.40	TcCLB.511751.140
TcCLB.506147.50	TcCLB.504835.29
TcCLB.508385.40	TcCLB.509697.15
TcCLB.506633.90	TcCLB.480997.10
TcCLB.508207.64	TcCLB.508973.80
TcCLB.511545.120	TcCLB.511051.10
TcCLB.510565.70	TcCLB.507537.40
TcCLB.510105.40	TcCLB.506227.240
TcCLB.506941.150	TcCLB.510349.70
TcCLB.503903.60	TcCLB.510963.60
TcCLB.506495.6	TcCLB.510737.119
TcCLB.506625.90	TcCLB.507805.30
TcCLB.506411.39	TcCLB.507257.130
TcCLB.511627.90	TcCLB.506933.89
TcCLB.511423.160	TcCLB.507163.70
TcCLB.509993.31	TcCLB.506289.160
TcCLB.509965.429	TcCLB.507611.131
TcCLB.503689.20	TcCLB.508489.10
TcCLB.507977.9	TcCLB.506865.20
TcCLB.503829.10	TcCLB.510345.9
TcCLB.506227.210	TcCLB.510853.30
TcCLB.506147.130	TcCLB.509267.6
	TcCLB.508951.29
	TcCLB.508321.30
	TcCLB.511617.9
	TcCLB.504101.10
	TcCLB.509993.51
	TcCLB.508673.20
	TcCLB.439803.9
	TcCLB.507041.132
	TcCLB.504025.19
	TcCLB.506713.40
	TcCLB.511873.10
	TcCLB.511055.50
	TcCLB.506591.130
	TcCLB.503637.20
	TcCLB.509893.20
	TcCLB.503955.50
	TcCLB.509893.10
	TcCLB.511695.10
	TcCLB.509773.9
	TcCLB.511401.24
	TcCLB.508809.30
	TcCLB.507429.20
	TcCLB.511693.30
	TcCLB.509959.160
	TcCLB.506605.170
	TcCLB.510773.30
	TcCLB.509967.150
	TcCLB.473633.9
	TcCLB.510289.99
	TcCLB.504053.10
	TcCLB.506961.40
	TcCLB.418069.10
	TcCLB.508837.80
	TcCLB.511197.40
	TcCLB.506357.10
	TcCLB.506859.100
	TcCLB.507747.130
	TcCLB.508157.40
	TcCLB.509631.140
	TcCLB.504129.50
	TcCLB.511173.160
	TcCLB.508347.159
	TcCLB.503967.4
	TcCLB.510531.109
	TcCLB.508777.190
	TcCLB.511587.120
	TcCLB.508607.50
	TcCLB.422041.9
	TcCLB.506179.10
	TcCLB.511395.120
	TcCLB.510349.80
	TcCLB.507179.14
	TcCLB.511585.310
	TcCLB.506375.20
	TcCLB.510379.20
	TcCLB.507041.80
	TcCLB.510535.70
	TcCLB.506499.130
	TcCLB.506375.70
	TcCLB.511253.10
	TcCLB.420293.31
	TcCLB.511435.49
	TcCLB.511589.170
	TcCLB.504769.190
	TcCLB.507933.10
	TcCLB.504099.30
	TcCLB.511587.90
	TcCLB.508991.10
	TcCLB.507631.10
	TcCLB.509979.320
	TcCLB.507447.19
	TcCLB.503453.40
	TcCLB.506251.50
	TcCLB.507941.100
	TcCLB.504343.30
	TcCLB.510591.20
	TcCLB.503717.60
	TcCLB.509927.10
	TcCLB.509835.30
	TcCLB.510773.9
	TcCLB.511181.110
	TcCLB.507627.20
	TcCLB.509099.5
	TcCLB.510027.10
	TcCLB.506597.40
	TcCLB.506543.50
	TcCLB.506949.10
	TcCLB.506265.170
	TcCLB.511575.120
	TcCLB.508717.60
	TcCLB.506599.10
	TcCLB.506865.79
	TcCLB.506579.100
	TcCLB.507641.90
	TcCLB.506285.80
	TcCLB.510175.110
	TcCLB.507467.10
	TcCLB.507737.40
	TcCLB.504277.20
	TcCLB.504171.20
	TcCLB.507905.30
	TcCLB.510609.60
	TcCLB.503801.79
	TcCLB.506717.80
	TcCLB.506717.100
	TcCLB.509197.10
	TcCLB.511705.10
	TcCLB.506047.13
	TcCLB.506673.69
	TcCLB.506811.160
	TcCLB.507041.100
	TcCLB.508087.10
	TcCLB.504117.50
	TcCLB.479517.30
	TcCLB.509919.9
	TcCLB.508775.60
	TcCLB.510317.34
	TcCLB.510989.40
	TcCLB.506345.70
	TcCLB.508681.20
	TcCLB.509449.10
	TcCLB.507975.70
	TcCLB.508605.20
	TcCLB.507213.40
	TcCLB.506021.20
	TcCLB.507283.10
	TcCLB.509011.10
	TcCLB.507121.40
	TcCLB.504009.4
	TcCLB.511557.50
	TcCLB.506717.20
	TcCLB.504127.20
	TcCLB.506895.80
	TcCLB.510269.73
	TcCLB.507275.61
	TcCLB.510565.170
	TcCLB.511253.31
	TcCLB.509631.100
	TcCLB.511349.80
	TcCLB.511315.44
	TcCLB.508605.40
	TcCLB.506375.35
	TcCLB.509925.70
	TcCLB.509123.10
	TcCLB.511691.20
	TcCLB.506375.100
	TcCLB.504423.40
	TcCLB.459793.20
	TcCLB.510313.10
	TcCLB.506609.15
	TcCLB.504039.130
	TcCLB.511587.40
	TcCLB.504055.100
	TcCLB.506467.40
	TcCLB.505941.20
	TcCLB.466965.10
	TcCLB.511401.95
	TcCLB.508209.10
	TcCLB.510755.98
	TcCLB.510073.10
	TcCLB.506951.80
	TcCLB.504277.11
	TcCLB.404001.20
	TcCLB.509103.4
	TcCLB.508541.140
	TcCLB.511621.200
	TcCLB.506399.20
	TcCLB.509805.260
	TcCLB.511621.80
	TcCLB.508163.371
	TcCLB.509205.90
	TcCLB.503777.4
	TcCLB.508285.5
	TcCLB.507979.40
	TcCLB.510307.250
	TcCLB.508325.25
	TcCLB.506501.300
	TcCLB.509993.15
	TcCLB.509233.239
	TcCLB.511441.10
	TcCLB.509133.10
	TcCLB.506467.50
	TcCLB.506801.20
	TcCLB.507045.5
	TcCLB.434945.10
	TcCLB.510279.276
	TcCLB.510055.30
	TcCLB.510279.160
	TcCLB.510847.10
	TcCLB.509349.30
	TcCLB.510275.120
	TcCLB.509925.5
	TcCLB.505965.10
	TcCLB.506973.10
	TcCLB.511181.160
	TcCLB.509195.10
	TcCLB.507869.20
	TcCLB.507527.40
	TcCLB.506375.50
	TcCLB.511421.224
	TcCLB.511421.230
	TcCLB.510877.10
	TcCLB.507275.70
	TcCLB.508805.120
	TcCLB.511217.209
	TcCLB.509667.10
	TcCLB.511585.230
	TcCLB.511421.217
	TcCLB.506591.81
	TcCLB.511587.33
	TcCLB.511173.470
	TcCLB.511339.10
	TcCLB.507083.20
	TcCLB.511415.40
	TcCLB.507105.132
	TcCLB.507551.9
	TcCLB.509767.130
	TcCLB.506799.20
	TcCLB.507037.89
	TcCLB.506737.151
	TcCLB.507559.110
	TcCLB.409139.9
	TcCLB.511043.60
	TcCLB.504421.10
	TcCLB.509667.31
	TcCLB.508325.30
	TcCLB.510533.210
	TcCLB.508163.360
	TcCLB.510557.73
	TcCLB.504703.20
	TcCLB.508321.21
	TcCLB.510773.40
	TcCLB.511611.11
	TcCLB.506763.210
	TcCLB.506519.40
	TcCLB.511253.20
	TcCLB.509871.80
	TcCLB.510913.10
	TcCLB.506961.35
	TcCLB.506623.30
	TcCLB.510451.10
	TcCLB.510815.9
	TcCLB.509847.50
	TcCLB.507179.20
	TcCLB.510247.10
	TcCLB.509871.39
	TcCLB.507757.10
	TcCLB.506591.120
	TcCLB.504769.160
	TcCLB.507237.320
	TcCLB.511211.90
	TcCLB.441241.10
	TcCLB.445635.10
	TcCLB.510261.21
	TcCLB.506625.35
	TcCLB.428999.20
	TcCLB.509011.30
	TcCLB.511587.75
	TcCLB.509269.4
	TcCLB.504227.5
	TcCLB.507035.30
	TcCLB.510449.10
	TcCLB.510021.120
	TcCLB.506671.70
	TcCLB.506487.24
	TcCLB.507719.9
	TcCLB.506129.30
	TcCLB.505073.10
	TcCLB.508161.23
	TcCLB.507477.10
	TcCLB.438923.10
	TcCLB.509631.60
	TcCLB.508097.10
	TcCLB.507237.150
	TcCLB.506197.10
	TcCLB.510275.405
	TcCLB.442427.10
	TcCLB.510377.120
	TcCLB.504055.130
	TcCLB.506499.200
	TcCLB.510283.20
	TcCLB.510283.30
	TcCLB.510607.29
	TcCLB.508283.69
	TcCLB.506653.40
	TcCLB.509265.90
	TcCLB.509635.9
	TcCLB.508439.40
	TcCLB.403153.10
